# Supplementary material for: Designable Poly(methacrylic Acid)/Silver Cluster Ring Arrays as Reflectance Spectroscopy-Based Biosensors for Label-Free Plague Diagnosis
Source: Polymers (Basel). 2023 Apr 17;15(8):1919. doi: 10.3390/polym15081919 (PMC10143817; doi:10.3390/polym15081919)
Supplement: Supplementary file 1 [file polymers-15-01919-s001.zip]

Archive with 1 entries (1 files):
- polymers-2305845-supplementary.docx
